# Supplementary material for: The clinical landscape of CAR NK cells
Source: Exp Hematol Oncol. 2025 Mar 27;14:46. doi: 10.1186/s40164-025-00633-8 (PMC11951618; doi:10.1186/s40164-025-00633-8)
Supplement: Supplementary file 1 — Additional file 1 [file 40164_2025_633_MOESM1_ESM.xlsx]

## Sheet: Overview
Identifier	Asset name	Target	Disease	Disease_short	Disease_group	Cell source	Allogeneic	Phase	First posted	Year	Current status	Enrollment	Sponsors	Collaborators	Industry/Academic	Country	Intracellular domain	Transduction methods	Modifications	Dose regimen	Combination	Pretreatment	Pretreatment dose	Source
ChiCTR2100048100	NA	Mesothelin	Ovarian Cancer	Ovarian Cancer	Soild tumor	Undisclosed	Undisclosed	Phase 1	2021-06-30	2021	Not yet recruiting	5	Zhuhai People's Hospital	Guangdong ProCapZoom Biosciences Co., Ltd.	Industry	China	NA	NA	NA	NA	NA	NA	NA	https://www.chictr.org.cn/showprojEN.html?proj=127958
ChiCTR2100047084	NA	CD33/CLL1	Acute Myeloid Leukemia	AML	Liquid tumor	Undisclosed	Undisclosed	Phase 1	2021-06-07	2021	Recruiting	27	The Affiliated Hospital of Xuzhou Medical University	NA	Academic	China	NA	NA	NA	NA	NA	NA	NA	https://www.chictr.org.cn/showprojEN.html?proj=127204
ChiCTR2100043081	NA	TIM3/CD33	Acute Myeloid Leukemia	AML	Liquid tumor	Cord Blood	Allogeneic	Phase 1	2021-02-04	2021	Recruiting	30	Xiang'an Hospital Affiliated to Xiamen University	Xiamen Science and Technology Bureau	Academic	China	NA	NA	NA	NA	NA	NA	NA	https://www.chictr.org.cn/showprojEN.html?proj=121621
NCT05922930	NA	TROP2	Pancreatic Cancer;Ovarian Cancer;Adenocarcinoma	Pancreatic Cancer;Ovarian Cancer;Adenocarcinoma	Soild tumor	Cord Blood	Allogeneic	Phase 1/2	2023-12-31	2023	Recruiting	51	M.D. Anderson Cancer Center	NA	Academic	US	NA	NA	IL15-transduced	NA	NA	Cyclophosphamide, Fludarabine	NA	https://clinicaltrials.gov/study/NCT05922930
NCT05652530	NA	BCMA	Multiple Myeloma	Multiple Myeloma	Liquid tumor	Undisclosed	Allogeneic	Early Phase 1	2022-11-13	2022	Recruiting	19	Shenzhen Pregene Biopharma Co., Ltd.	NA	Industry	China	NA	NA	NA	NA	NA	NA	NA	https://clinicaltrials.gov/study/NCT05652530
NCT05008575	NA	CD33	Acute Myeloid Leukemia	AML	Liquid tumor	Undisclosed	Allogeneic	Phase 1	2021-12-23	2021	Recruiting	27	Xinqiao Hospital of Chongqing	Sichuan Kelun-Biotech Biopharmaceutical Co., Ltd.	Industry	China	NA	NA	NA	6×10^8, 12×10^8, 18×10^8/KG Treatment follows a lymphodepletion	NA	Cyclophosphamide, Fludarabine	Drug: Fludarabine recommendation: 30mg/m2 (D-5~D-3),determined by tumor burden at baseline. Drug: Cytoxan recommendation: 300-500mg/m2 (D-5~D-3),determined by tumor burden at baseline.	https://clinicaltrials.gov/study/NCT05008575
NCT03228667	PD-L1 t-haNK	PD-L1	Non-Small Cell Lung Cancer;Small Cell Lung Cancer;Urothelial Carcinoma;Head and Neck Squamous Cell Carcinoma;Merkel Cell Carcinoma;Melanoma;Renal Cell Carcinoma;Gastric Cancer;Cervical Cancer;Hepatocellular Carcinoma;Colorectal Cancer	Lung Cancer;Urothelial Cancer;HNSCC;Merkel Cell Cancer;Melanoma;Renal Cancer;Gastric Cancer;Cervical Cancer;Liver Cancer;Colorectal Cancer	Soild tumor	NK-92	Allogeneic	Phase 2	2018-12-11	2018	Active, not recruiting	147	ImmunityBio, Inc.	NA	Industry	US	NA	NA	Endoplasmic reticulum-retained IL 2, high affinity CD16a	2 x 10^9 cells/dose weekly	IL15 agonist, PD-L1 inhibitor, PD-1 inhibitor	NA	NA	https://clinicaltrials.gov/study/NCT03228667
NCT03692767	NA	CD22	B-Cell Lymphoma, unspecified	B-Lymphoma	Liquid tumor	iPSC	Allogeneic	Early Phase 1	2019-03-01	2019	Unknown	9	Allife Medical Science and Technology Co., Ltd.	NA	Industry	China	NA	NA	NA	50-600 thousand /kg	NA	NA	NA	https://clinicaltrials.gov/study/NCT03692767
NCT05856643	SZ011	Undisclosed	Ovarian Cancer	Ovarian Cancer	Soild tumor	Undisclosed	Undisclosed	Early Phase 1	2023-06-01	2023	Recruiting	12	Shantou University Medical College	Guangdong ProCapZoom Biosciences Co., Ltd.	Industry	China	NA	NA	NA	5.0×10^6 cells, then increased to 1.0×10^8, 2.0×10^8and 5.0×10^8 cells. The infusion is given every 2 weeks.	NA	NA	NA	https://clinicaltrials.gov/study/NCT05856643
NCT05665075	QN-023a	CD33	Acute Myeloid Leukemia	AML	Liquid tumor	Undisclosed	Allogeneic	Phase 1	2022-12-24	2022	Recruiting	19	Zhejiang University	Hangzhou Qihan Biotech Co.,Ltd.	Industry	China	NA	NA	NA	NA	NA	Cyclophosphamide, Fludarabine, Cytarabine, Etoposide	NA	https://clinicaltrials.gov/study/NCT05665075
NCT02839954	NA	MUC1	Hepatocellular Carcinoma;Non-Small Cell Lung Cancer;Pancreatic Cancer;Triple-Negative Breast Cancer;Glioblastoma;Colorectal Cancer;Gastric Cancer	Liver Cancer;Lung Cancer;Pancreatic Cancer;Breast Cancer;Glioblastoma;Colorectal Cancer;Gastric Cancer	Soild tumor	NK-92	Allogeneic	Phase 1/2	2016-07-01	2020	Unknown	10	PersonGen BioTherapeutics (Suzhou) Co., Ltd.	The First People's Hospital of Hefei|Hefei Binhu Hospital	Industry	China	NA	NA	NA	NA	NA	NA	NA	https://clinicaltrials.gov/study/NCT02839954
NCT06006403	NA	CD123	Acute Myeloid Leukemia;Blastic Plasmacytoid Dendritic Cell Neoplasm (BPDCN)	BPDCN	Liquid tumor	Undisclosed	Undisclosed	Phase 1/2	2023-08-31	2023	Recruiting	36	Chongqing Precision Biotech Co., Ltd	Shanxi Bethune Hospital	Industry	China	NA	NA	NA	1-10x10^6 cells/kg	NA	Cyclophosphamide, Fludarabine	NA	https://clinicaltrials.gov/study/NCT06006403
NCT05563545	NA	CD19	Acute Lymphoblastic Leukemia	B-ALL	Liquid tumor	Undisclosed	Undisclosed	Phase 1	2022-07-21	2022	Completed	2	Shanghai Simnova Biotechnology Co.,Ltd.	Hebei Yanda Ludaopei Hospital	Industry	China	NA	NA	NA	The initial dose is 1.0 × 107 CAR positive NK cells/kg (body weight). Subsequent dose groups included 2.0 × 107 and 3.0 × 107 CAR positive NK cells/kg (body weight)	NA	Cyclophosphamide, Fludarabine	Drug: Fludarabine Recommendation: 25-30 mg/m2 (D-5~D-3), determined by tumor burden at baseline. Drug: Cyclophosphamide Recommendation: 250-300 mg/m2 (D-5~D-3), determined by tumor burden at baseline.	https://clinicaltrials.gov/study/NCT05563545
NCT03692663	TABP EIC	PSMA	Metastatic Castration-Resistant Prostate Cancer	mCRPC	Soild tumor	iPSC	Allogeneic	Early Phase 1	2018-12-01	2018	Recruiting	9	Allife Medical Science and Technology Co., Ltd.	Tianjin People's Hospital	Industry	China	NA	NA	NA	A single dose of 0.5, 10, and 30 million TABP EIC will be iv administered at D0, D7, and D14.	NA	Cyclophosphamide, Fludarabine	Cyclophosphamide will be iv administered with 250 mg/m^2 at D-3, D-2, and D-1 before TABP EIC infusion. Fludarabine will be iv administered with 25 mg/m^2 at D-3, D-2, and D-1 before TABP EIC infusion.	https://clinicaltrials.gov/study/NCT03692663
NCT05215015	NA	CD33/CLL1	Acute Myeloid Leukemia	AML	Liquid tumor	Undisclosed	Undisclosed	Early Phase 1	2020-11-30	2020	Recruiting	18	Wuxi People's Hospital	Imbioray (Hangzhou) Biomedicine Co., Ltd.	Industry	China	NA	NA	NA	The first administration dose in the first cycle is 2.0×10^9 cells. If no adverse events were observed, the second administration dose in the first cycle would be 3.0×10^9 cells, and each administration dose in the second cycle and thereafter would be 3.0×10^9 cells.	NA	NA	NA	https://clinicaltrials.gov/study/NCT05215015
NCT05776355	NA	NKG2DL	Ovarian Cancer	Ovarian Cancer	Soild tumor	Undisclosed	Undisclosed	Undisclosed	2023-03-01	2023	Recruiting	18	Hangzhou Cheetah Cell Therapeutics Co., Ltd	NA	Industry	China	NA	NA	NA	NA	NA	NA	NA	https://clinicaltrials.gov/study/NCT05776355
NCT05601466	QN-023a	CD33	Acute Myeloid Leukemia	AML	Liquid tumor	Undisclosed	Allogeneic	Phase 1	2022-10-28	2022	Recruiting	18	Institute of Hematology & Blood Diseases Hospital	Hangzhou Qihan Biotech Co.,Ltd.	Industry	China	NA	NA	NA	NA	NA	Cyclophosphamide, Fludarabine, Cytarabine	NA	https://clinicaltrials.gov/study/NCT05601466
NCT05618925	CD19 t-haNK	CD19	Non-Hodgkin's Lymphoma, unspecified	B-Lymphoma	Liquid tumor	NK-92	Allogeneic	Phase 1	2023-09-01	2023	Recruiting	20	ImmunityBio, Inc.	NA	Industry	US	NA	NA	Endoplasmic reticulum-retained IL 2, high affinity CD16a	NA	IL15 agonist, CD20 mAb	Cyclophosphamide, Fludarabine	NA	https://clinicaltrials.gov/study/NCT05618925
NCT05654038	UCAR-NK	CD19	B-Cell Lymphoma, unspecified;B-Cell Leukemia, unspecified	B-Lymphoma;B-ALL	Liquid tumor	Undisclosed	Undisclosed	Phase 1/2	2022-12-08	2022	Recruiting	30	920th Hospital of Joint Logistics Support Force of People's Liberation Army of China	NA	Academic	China	NA	NA	NA	Dose level one: 5-10×10^6/kg; Dose level two:1-2×10^7/kg; Dose level three:2-5×10^7/kg.	NA	NA	NA	https://clinicaltrials.gov/study/NCT05654038
NCT04847466	PD-L1 t-haNK	PD-L1	Gastric Cancer;Gastroesophageal Junction Adenocarcinoma;Head and Neck Squamous Cell Carcinoma	Gastric Cancer;GEJ Cancer;HNSCC	Soild tumor	NK-92	Allogeneic	Phase 2	2021-12-14	2021	Recruiting	55	National Cancer Institute (NCI)	ImmunityBio, Inc.	Industry	US	NA	NA	Endoplasmic reticulum-retained IL 2, high affinity CD16a	PD-L1 CAR NK cells (2x109) will be administered by IV infusion over approximately 30 minutes every week. After the week 6 treatment, these cells will be given every 2 weeks.	IL15 agonist, PD-1 inhibitor	NA	NA	https://clinicaltrials.gov/study/NCT04847466
NCT03692637	NA	Mesothelin	Ovarian Cancer	Ovarian Cancer	Soild tumor	Peripheral Blood	Autologous	Early Phase 1	2019-03-01	2019	Unknown	30	Allife Medical Science and Technology Co., Ltd.	NA	Industry	China	NA	NA	NA	Total dose of 0.5-3 million /kg cells will be administered at day0	NA	NA	NA	https://clinicaltrials.gov/study/NCT03692637
NCT03415100	NA	NKG2DL	Solid Tumors, unspecified	Solid Tumors	Soild tumor	Peripheral Blood	Autologous	Phase 1	2018-01-02	2018	Unknown	30	The Third Affiliated Hospital of Guangzhou Medical University	NA	Academic	China	NA	Electroporation	NA	NA	IL2	NA	NA	https://clinicaltrials.gov/study/NCT03415100
NCT03940833	NA	BCMA	Multiple Myeloma	Multiple Myeloma	Liquid tumor	NK-92	Allogeneic	Phase 1/2	2019-05-01	2019	Unknown	20	Asclepius Technology Company Group (Suzhou) Co., Ltd.	NA	Industry	China	NA	NA	NA	NA	NA	NA	NA	https://clinicaltrials.gov/study/NCT03940833
NCT05379647	QN-019a	CD19	B-Cell Lymphoma, unspecified;Acute Lymphoblastic Leukemia	B-Lymphoma;B-ALL	Liquid tumor	iPSC	Allogeneic	Phase 1	2021-11-04	2021	Recruiting	24	Zhejiang University	Hangzhou Qihan Biotech Co.,Ltd.	Industry	China	NA	NA	CRISPR KO	NA	CD20 mAb	Cyclophosphamide, Fludarabine, Etoposide	NA	https://clinicaltrials.gov/study/NCT05379647
NCT05667155	NA	CD19/CD70	Non-Hodgkin's Lymphoma, unspecified	B-Lymphoma	Liquid tumor	Cord Blood	Allogeneic	Phase 1	2022-12-15	2022	Recruiting	48	Second Affiliated Hospital, School of Medicine, Zhejiang University		Academic	China	NA	Lenti	mbIL15	2×10^6 cells/kg, 4×10^6 cells/kg, 8×10^6 cells/kg) . Each dose was given once a week for 3 weeks	NA	NA	NA	https://clinicaltrials.gov/study/NCT05667155
NCT04887012	NA	CD19	Non-Hodgkin's Lymphoma, unspecified	B-Lymphoma	Liquid tumor	Peripheral Blood	Allogeneic	Phase 1	2021-05-01	2021	Recruiting	25	Second Affiliated Hospital, School of Medicine, Zhejiang University	NA	Academic	China	NA	Lenti	NA	NA	NA	NA	NA	https://clinicaltrials.gov/study/NCT04887012
NCT05673447	KN5501	CD19	Diffuse Large B-Cell Lymphoma	DLBCL	Liquid tumor	Undisclosed	Undisclosed	Early Phase 1	2023-03-01	2023	Recruiting	12	Changhai Hospital	Nanjing Enricnk Biotech Co., Ltd	Industry	China	NA	NA	NA	6×10^8 cells, 1×10^9 cells, 1.5×10^9 cells)	NA	Cyclophosphamide, Fludarabine	Patients will receive Fludarabine (30 mg/m2 per day) and Cyclophosphamide (300mg/m2 per day) on day -5, -4, and -3.	https://clinicaltrials.gov/study/NCT05673447
NCT05092451	NA	CD70	B-Cell Lymphoma, unspecified;Myelodysplastic Syndromes;Acute Myeloid Leukemia	B-Lymphoma;MDS;AML	Liquid tumor	Cord Blood	Allogeneic	Phase 1/2	2022-11-01	2022	Recruiting	94	M.D. Anderson Cancer Center	NA	Academic	US	NA	Transduced ?	mbIL15	NA	NA	Cyclophosphamide, Fludarabine	NA	https://clinicaltrials.gov/study/NCT05092451
NCT02944162	NA	CD33	Acute Myeloid Leukemia	AML	Liquid tumor	NK-92	Allogeneic	Phase 1/2	2016-10-01	2016	Unknown	10	PersonGen BioTherapeutics (Suzhou) Co., Ltd.	The First People's Hospital of Hefei|Hefei Binhu Hospital	Industry	China	CD3z, CD28, 41BB	NA	NA	NA	NA	NA	NA	https://clinicaltrials.gov/study/NCT02944162
NCT05182073	FT576	BCMA	Multiple Myeloma	Multiple Myeloma	Liquid tumor	iPSC	Allogeneic	Phase 1	2021-11-24	2021	Active, not recruiting	31	Fate Therapeutics	NA	Industry	US	NA	NA	CD38 KO, high-affinity, non-cleavable CD16 (hnCD16), and IL-15/IL-15 receptor fusion protein (IL-15RF).	NA	CD38 mAb	Cyclophosphamide, Fludarabine, Bendamustine	NA	https://clinicaltrials.gov/study/NCT05182073
NCT03824964	NA	CD19/CD22	B-Cell Lymphoma, unspecified	B-Lymphoma	Liquid tumor	iPSC	Allogeneic	Early Phase 1	2019-02-01	2019	Unknown	10	Allife Medical Science and Technology Co., Ltd.	Peking University Cancer Hospital & Institute	Industry	China	NA	NA	NA	50-600 thousand /kg	NA	NA	NA	https://clinicaltrials.gov/study/NCT03824964
NCT04052061	CD19 t-haNK	CD19	Diffuse Large B-Cell Lymphoma	DLBCL	Liquid tumor	NK-92	Allogeneic	Phase 1	2019-09-16	2019	W/T/S	0	ImmunityBio, Inc.	NA	Industry	US	NA	NA	Endoplasmic reticulum-retained IL 2, high affinity CD16a	NA	NA	NA	NA	https://clinicaltrials.gov/study/NCT04052061
NCT05570188	U-CAR-NK	CD19	B-Cell Lymphoma, unspecified;B-Cell Leukemia, unspecified	B-Lymphoma;B-ALL	Liquid tumor	Undisclosed	Undisclosed	Phase 1/2	2022-10-01	2022	W/T/S	0	Kunming Hope of Health Hospital	NA	Academic	China	NA	NA	NA	Dose level one: 5-10×10^6/kg; Dose level two:1-2×10^7/kg; Dose level three:2-5×10^7/kg.	Hematopoietic Stem Cell Transplantation(HSCT)?	NA	NA	https://clinicaltrials.gov/study/NCT05570188
NCT05336409	CNTY-101	CD19	Non-Hodgkin's Lymphoma, unspecified	B-Lymphoma	Liquid tumor	iPSC	Allogeneic	Phase 1	2023-01-24	2023	Recruiting	75	Century Therapeutics, Inc.	NA	Industry	US	NA	NA	CNTY-101 is an allogeneic cellular immunotherapy product consisting of ex-vivo genetically-engineered NK cells expressing as transgenes: an anti-CD19 CAR, human leukocyte antigen (HLA) E, secretable interleukin 15 (IL-15), and a short epidermal growth factor receptor (sEGFR) variant containing the cetuximab binding epitope as the safety switch. Expression of HLA Class I and II has been disrupted …	NA	IL2	NA	NA	https://clinicaltrials.gov/study/NCT05336409
NCT05194709	NA	5T4	Solid Tumors, unspecified	Solid Tumors	Soild tumor	Undisclosed	Undisclosed	Early Phase 1	2021-12-30	2021	Recruiting	40	Wuxi People's Hospital	Imbioray (Hangzhou) Biomedicine Co., Ltd.	Industry	China	NA	NA	NA	3.0×10^9 cells. If no adverse events were observed, the second administration dose in the first cycle would be 4.0×10^9 cells, and each administration dose in the second cycle and thereafter would be 4.0×10^9 cells.	NA	NA	NA	https://clinicaltrials.gov/study/NCT05194709
NCT05507593	NA	DLL3	Small Cell Lung Cancer	Lung Cancer	Soild tumor	Undisclosed	Undisclosed	Phase 1	2022-09-01	2022	Recruiting	18	Tianjin Medical University Cancer Institute and Hospital	NA	Academic	China	NA	NA	NA	group A: 1.0 × 10^7, group B: 1.0 × 10^8, and group C: 1.0 × 10^9	NA	NA	NA	https://clinicaltrials.gov/study/NCT05507593
NCT03940820	NA	ROBO1	Solid Tumors, unspecified	Solid Tumors	Soild tumor	NK-92	Undisclosed	Phase 1/2	2019-05-01	2019	Unknown	20	Asclepius Technology Company Group (Suzhou) Co., Ltd.	NA	Industry	China	NA	NA	NA	NA	NA	No conditioning chemotherapeutic regimen	NA	https://clinicaltrials.gov/study/NCT03940820
NCT03931720	NA	ROBO1	Solid Tumors, unspecified	Solid Tumors	Soild tumor	NK-92	Undisclosed	Phase 1/2	2019-05-01	2019	Unknown	20	Asclepius Technology Company Group (Suzhou) Co., Ltd.	NA	Industry	China	NA	NA	NA	NA	NA	NA	NA	https://clinicaltrials.gov/study/NCT03931720
NCT05739227	JD001	CD19	Acute Lymphoblastic Leukemia;B-Cell Lymphoma, unspecified;Chronic Lymphocytic Leukemia	B-ALL;B-Lymphoma;CLL	Liquid tumor	Peripheral Blood	Allogeneic	Early Phase 1	2023-03-01	2023	Recruiting	12	Xuzhou Medical University	NA	Academic	China	NA	NA	NA	3 dose levels (1x10^6/kg, 5x10^6/kg, 2x10^7/kg)	NA	Cyclophosphamide, Fludarabine, Etoposide	NA	https://clinicaltrials.gov/study/NCT05739227
NCT02742727	NA	CD7	T-Cell Leukemia, unspecified;T-Cell Lymphoma, unspecified;	T-ALL;T-Lymphoma	Liquid tumor	NK-92	Allogeneic	Phase 1/2	2016-03-01	2016	Unknown	10	PersonGen BioTherapeutics (Suzhou) Co., Ltd.	The First People's Hospital of Hefei|Hefei Binhu Hospital	Industry	China	CD3z, CD28, 41BB	NA	NA	NA	NA	NA	NA	https://clinicaltrials.gov/study/NCT02742727
NCT03579927	NA	CD19	Mantle Cell Lymphoma;Diffuse Large B-Cell Lymphoma;Follicular Lymphoma	MCL;DLBCL;FL	Liquid tumor	Cord Blood	Allogeneic	Phase 1/2	2019-10-03	2019	W/T/S	0	M.D. Anderson Cancer Center	National Cancer Institute (NCI)	Academic	US	CD3z, CD28	Transduced ?	iCasp9-IL15	NA	CD20 mAb	Carmustine, Cytarabine, Etoposide, Filgrastim, Melphalan	NA	https://clinicaltrials.gov/study/NCT03579927
NCT04050709	PD-L1 t-haNK	PD-L1	Solid Tumors, unspecified	Solid Tumors	Soild tumor	NK-92	Allogeneic	Phase 1	2019-07-18	2019	Active, not recruiting	16	ImmunityBio, Inc.	NA	Industry	US	NA	NA	Endoplasmic reticulum-retained IL 2, high affinity CD16a	NA	NA	NA	NA	https://clinicaltrials.gov/study/NCT04050709
NCT05686720	SZ011	Undisclosed	Triple-Negative Breast Cancer	Breast Cancer	Soild tumor	Undisclosed	Undisclosed	Early Phase 1	2023-02-01	2023	Not yet recruiting	12	First Affiliated Hospital of Shantou University Medical College	Guangdong ProCapZoom Biosciences Co., Ltd.	Industry	China	NA	NA	NA	5.0×10^6 cells, then increased to 5.0×10^7 and 2.0×10^8 cells. The infusion is given every 2 weeks.	NA	NA	NA	https://clinicaltrials.gov/study/NCT05686720
NCT05410717	NA	AXL,CLDN6,GPC3,Mesothelin	Ovarian Cancer;Testis Cancer;Endometrial Cancer	Ovarian Cancer;Testis Cancer;Endometrial Cancer	Soild tumor	Peripheral Blood	Autologous	Phase 1	2022-06-01	2022	Recruiting	200	Second Affiliated Hospital of Guangzhou Medical University	NA	Academic	China	NA	NA	Engineering Claudin6 targeting CAR combined with/or without IL7/CCL19 and/or scfv against PD1/CTLA4/Lag3 secreting vector into NK cells	NA	Cannabidiol(CBD) or Nicotinamide adenine dinucleotide (NAD)	NA	NA	https://clinicaltrials.gov/study/NCT05410717
NCT05574608	JD023	CD123	Acute Myeloid Leukemia	AML	Liquid tumor	Undisclosed	Allogeneic	Early Phase 1	2022-10-01	2022	Recruiting	12	Affiliated Hospital to Academy of Military Medical Sciences	Beijing JD Biotech Co. LTD.	Industry	China	NA	NA	NA	1x10^9, 1-2x10^7/kg	NA	Cyclophosphamide, Fludarabine	NA	https://clinicaltrials.gov/study/NCT05574608
NCT04639739	NA	CD19	Non-Hodgkin's Lymphoma, unspecified	B-Lymphoma	Liquid tumor	Undisclosed	Undisclosed	Early Phase 1	2020-12-17	2020	Not yet recruiting	9	Xinqiao Hospital of Chongqing	Chongqing Precision Biotech Co., Ltd	Industry	China	NA	NA	NA	2×10^6 /kg, 6×10^6 /kg, 2×10^7/kg	NA	Cyclophosphamide, Fludarabine	Treatment follows a lymphodepletion, the recommended chemotherapy regimen consists of Fludarabine (30 mg/m2 per day) and Cyclophosphamide (500mg/m2 per day) for 3 days prior to cell infusion，the actual regiment is determined by the statue of patients.	https://clinicaltrials.gov/study/NCT04639739
NCT03056339	NA	CD19	Acute Lymphoblastic Leukemia;Chronic Lymphocytic Leukemia;Non-Hodgkin's Lymphoma, unspecified	B-ALL;CLL;B-Lymphoma	Liquid tumor	Cord Blood	Allogeneic	Phase 1/2	2017-06-21	2017	Completed	49	M.D. Anderson Cancer Center	NA	Academic	US	CD3z, CD28	NA	iCasp9-IL15	NA	NA	Cyclophosphamide, Fludarabine, Mesna	Fludarabine 30 mg/m2 by vein on Days -5 to -3. Cyclophosphamide 300 mg/m2 by vein on Days -5 to -3. Mesna 300 mg/m2 by vein on Days -5 to -3 before and after the cyclophosphamide dose.	https://clinicaltrials.gov/study/NCT03056339
NCT04796675	NA	CD19	Acute Lymphoblastic Leukemia;Chronic Lymphocytic Leukemia;Non-Hodgkin's Lymphoma, unspecified	B-ALL;CLL;B-Lymphoma	Liquid tumor	Cord Blood	Allogeneic	Phase 1	2021-04-10	2021	Recruiting	27	Wuhan Union Hospital, China	Shanghai Simnova Biotechnology Co.,Ltd.	Industry	China	NA	Retroviral	IL15	Doses of 0.01×10^7, 0.1×10^7, 1.0×10^7 CAR+ T cells (with an allowance of ±20%) will be tested in each group in the 3+3 dose-escalation study	NA	Cyclophosphamide, Fludarabine	fludarabine 30 mg/kg on day -5, -4, and -3; cyclophosphamide 300 mg/kg on day -5, -4, and -3; CAR-NK-CD19 Cells on day 0.	https://clinicaltrials.gov/study/NCT04796675
NCT05842707	NA	CD19/CD70	Non-Hodgkin's Lymphoma, unspecified	B-Lymphoma	Liquid tumor	Cord Blood	Allogeneic	Phase 1/2	2023-01-18	2023	Recruiting	48	Aibin Liang	NA	Academic	China	NA	NA	NA	NA	NA	NA	NA	https://clinicaltrials.gov/study/NCT05842707
NCT02892695	PCAR-119	CD19	Acute Lymphoblastic Leukemia;Chronic Lymphocytic Leukemia;Follicular Lymphoma;Mantle Cell Lymphoma;Diffuse Large B-Cell Lymphoma	B-ALL;CLL;FL;MCL;DLBCL	Liquid tumor	NK-92	Allogeneic	Phase 1/2	2016-09-01	2016	Unknown	10	PersonGen BioTherapeutics (Suzhou) Co., Ltd.	The First People's Hospital of Hefei|Hefei Binhu Hospital	Industry	China	CD3z, CD28, 41BB	NA	NA	NA	NA	NA	NA	https://clinicaltrials.gov/study/NCT02892695
NCT04324996	NA	NKG2DL/Spike	COVID-19	COVID-19	Infectious	Cord Blood	Allogeneic	Phase 1/2	2020-02-21	2020	Unknown	90	Chongqing Public Health Medical Center	Chongqing Sidemu Biotech|Zhejiang Qixin Biotech	Industry	China	NA	NA	IL15 superagonist- and GM-CSF neutralizing scFv-secreting	10^8 cells per kilogram of body weight, once a week	NA	NA	NA	https://clinicaltrials.gov/study/NCT04324996
NCT05020678	NKX019	CD19	Acute Lymphoblastic Leukemia;Diffuse Large B-Cell Lymphoma;Mantle Cell Lymphoma;Indolent Lymphoma;Waldenstrom Macroglobulinemia;Chronic Lymphocytic Leukemia;Small Lymphocytic Lymphoma	B-ALL;DLBCL;MCL;WM;CLL	Liquid tumor	Peripheral Blood	Allogeneic	Phase 1	2021-08-20	2021	Recruiting	150	Nkarta Inc.	NA	Industry	US	CD3z, OX40	NA	mbIL15	The starting dose of NKX019 in Part 1 is 3 × 10^8 NK cells (6 × 10^6/kg for patients < 50 kg) administered as 3 weekly doses. Part 2 (dose expansion cohorts) will use the maximum tolerated dose (MTD) or recommended Phase 2 dose (RP2D) of NKX019 as determined in Part 1.	CD20 mAb	NA	NA	https://clinicaltrials.gov/study/NCT05020678
NCT06010472	KN5501	CD19	Systemic Lupus Erythematosus (SLE)	SLE	Autoimmune	Undisclosed	Allogeneic	Early Phase 1	2023-08-24	2023	Recruiting	12	Changhai Hospital	Rui Therapeutics Co., Ltd	Industry	China	NA	NA	NA	3×10^8 cells, 6×10^8 cells, 1.2×10^9 cells)	NA	Cyclophosphamide, Fludarabine	Patients will receive Fludarabine (25 mg/m2 per day) and Cyclophosphamide (300mg/m2 per day) on day -5, -4, and -3. Doses of 3×10^8, 6×10^8, 1.2×10^9 anti-CD19 CAR NK cells (KN5501) will infused in each group using the "3 + 3" dose-escalation strategy.	https://clinicaltrials.gov/study/NCT06010472
NCT03690310	NA	CD19	B-Cell Lymphoma, unspecified	B-Lymphoma	Liquid tumor	iPSC	Allogeneic	Early Phase 1	2019-03-01	2019	Unknown	9	Allife Medical Science and Technology Co., Ltd.	NA	Industry	China	NA	NA	NA	50-600 thousand /kg	NA	NA	NA	https://clinicaltrials.gov/study/NCT03690310
NCT05472558	CAR-NK019	CD19	Non-Hodgkin's Lymphoma, unspecified	B-Lymphoma	Liquid tumor	Cord Blood	Allogeneic	Phase 1	2022-09-10	2022	Recruiting	48	Second Affiliated Hospital, School of Medicine, Zhejiang University	NA	Academic	China	NA	Lentiviral	NA	2×10^6 cells/kg ,3×10^6 cells/kg, 4×10^6 cells/kg	NA	NA	NA	https://clinicaltrials.gov/study/NCT05472558
NCT04927884	PD-L1 t-haNK	PD-L1	Triple-Negative Breast Cancer	Breast Cancer	Soild tumor	NK-92	Allogeneic	Phase 1/2	2021-09-27	2021	W/T/S	3	ImmunityBio, Inc.	NA	Industry	US	NA	NA	Endoplasmic reticulum-retained IL 2, high affinity CD16a	NA	NA	NA	NA	https://clinicaltrials.gov/study/NCT04927884
NCT05845502	SZ003	Undisclosed	Hepatocellular Carcinoma	Liver Cancer	Soild tumor	Undisclosed	Undisclosed	Undisclosed	2023-05-04	2023	Recruiting	12	Shantou University Medical College	Guangdong ProCapZoom Biosciences Co., Ltd.	Industry	China	NA	NA	NA	5.0×10^6 cells, then increased to 1.0×10^8 ,2.0×10^8 and5.0×10^8 cells	NA	NA	NA	https://clinicaltrials.gov/study/NCT05845502
NCT05008536	NA	BCMA	Multiple Myeloma	Multiple Myeloma	Liquid tumor	Cord Blood	Allogeneic	Early Phase 1	2021-10-01	2021	Recruiting	27	Xinqiao Hospital of Chongqing	Sichuan Kelun-Biotech Biopharmaceutical Co., Ltd.	Industry	China	NA	NA	NA	1-3×10^6 /KG, 3-6×10^6 /KG, 0.6-1.2×10^7/KG	NA	Cyclophosphamide, Fludarabine	Drug: Fludarabine recommendation: 30mg/m2 (D-5~D-3),determined by tumor burden at baseline. Drug: Cytoxan recommendation: 300-500mg/m2 (D-5~D-3),determined by tumor burden at baseline.	https://clinicaltrials.gov/study/NCT05008536
NCT04623944	NKX101	NKG2DL	Acute Myeloid Leukemia;Myelodysplastic Syndromes	AML;MDS	Liquid tumor	Peripheral Blood	Allogeneic	Phase 1	2020-09-21	2020	Active, not recruiting	61	Nkarta Inc.	NA	Industry	US	CD3z, OX40	NA	mbIL15	1 × 10^8 NK cells (2 × 10^6/kg for patients < 50 kg) administered as 3 weekly doses. The starting dose of NKX101 in Part 1/Regimen B is 1.5 × 10^8 NK cells (3 × 10^6/kg for patients < 50 kg) administered as 2 weekly doses	NA	Cyclophosphamide, Fludarabine, Cytarabine, Decitabine	NA	https://clinicaltrials.gov/study/NCT04623944
NCT05734898	NA	NKG2DL	Acute Myeloid Leukemia	AML	Liquid tumor	Undisclosed	Undisclosed	Undisclosed	2023-03-01	2023	Recruiting	30	Zhejiang University	Hangzhou Cheetah Cell Therapeutics Co., Ltd	Industry	China	NA	NA	NA	NA	NA	NA	NA	https://clinicaltrials.gov/study/NCT05734898
NCT05987696	NA	CD33/CLL1	Acute Myeloid Leukemia	AML	Liquid tumor	iPSC	Allogeneic	Phase 1	2023-08-10	2023	Not yet recruiting	102	Institute of Hematology & Blood Diseases Hospital	Hangzhou Qihan Biotech Co.,Ltd.	Industry	China	NA	NA	NA	NA	NA	Cyclophosphamide, Fludarabine, Cytarabine	NA	https://clinicaltrials.gov/study/NCT05987696
NCT04390399	PD-L1 t-haNK	PD-L1	Pancreatic Cancer	Pancreatic Cancer	Soild tumor	NK-92	Allogeneic	Phase 2	2020-07-21	2020	Active, not recruiting	328	ImmunityBio, Inc.	NA	Industry	US	NA	NA	Endoplasmic reticulum-retained IL 2, high affinity CD16a	NA	IL15 agonist, Chemotherapy, Radiation	Cyclophosphamide	NA	https://clinicaltrials.gov/study/NCT04390399
NCT05645601	JD010	CD19	B-Cell Lymphoma, unspecified;B-Cell Leukemia, unspecified	B-Lymphoma;B-ALL	Liquid tumor	Undisclosed	Allogeneic	Phase 1	2022-12-01	2022	Recruiting	12	Affiliated Hospital to Academy of Military Medical Sciences	Beijing JD Biotech Co. LTD.	Industry	China	NA	NA	NA	3 infusions of JD010 cells up to 2 dose levels (5x10^6/kg, 2x10^7/kg) after FC chemotherapy.	NA	Cyclophosphamide, Fludarabine	NA	https://clinicaltrials.gov/study/NCT05645601
NCT05410041	NA	CD19	Acute Lymphoblastic Leukemia;Chronic Lymphocytic Leukemia;Non-Hodgkin's Lymphoma, unspecified	B-ALL;CLL;B-Lymphoma	Liquid tumor	Undisclosed	Allogeneic	Phase 1	2022-05-25	2022	Recruiting	15	Beijing Boren Hospital	NA	Academic	China	NA	NA	NA	1.0×10^7, 2.0×10^7 and 3.0×10^7 CAR positive NK cells / kg (body weight),	NA	Cyclophosphamide, Fludarabine	Drug: Fludarabine Recommendation: 25-30 mg/kg (D-5~D-3), determined by tumor burden at baseline. Drug: Cyclophosphamide Recommendation: 250-300 mg/kg (D-5~D-3), determined by tumor burden at baseline.	https://clinicaltrials.gov/study/NCT05410041
NCT03941457	NA	ROBO1	Pancreatic Cancer	Pancreatic Cancer	Soild tumor	NK-92	Undisclosed	Phase 1/2	2019-05-01	2019	Unknown	9	Asclepius Technology Company Group (Suzhou) Co., Ltd.	NA	Industry	China	NA	NA	NA	NA	NA	NA	NA	https://clinicaltrials.gov/study/NCT03941457
NCT05247957	NA	NKG2DL	Acute Myeloid Leukemia	AML	Liquid tumor	Cord Blood	Allogeneic	Undisclosed	2021-10-13	2021	W/T/S	9	Hangzhou Cheetah Cell Therapeutics Co., Ltd	NA	Industry	China	NA	NA	NA	Cohort 1: 2×10^6/kg CAR-NK cells, 2 infusions on Day 0 and Day 7 Cohort 2: 6×10^6/kg CAR-NK cells, 2 infusions on Day 0 and Day 7 Cohort 3: 18×10^6/kg CAR-NK cells, 2 infusions on Day 0 and Day 7	NA	NA	NA	https://clinicaltrials.gov/study/NCT05247957
NCT05213195	NA	NKG2DL	Colorectal Cancer	Colorectal Cancer	Soild tumor	Undisclosed	Undisclosed	Phase 1	2021-12-10	2021	Recruiting	38	Zhejiang University	NA	Academic	China	NA	NA	NA	NA	NA	NA	NA	https://clinicaltrials.gov/study/NCT05213195
NCT05498545	LUCAR-B68	BCMA	Multiple Myeloma	Multiple Myeloma	Liquid tumor	Undisclosed	Allogeneic	Phase 1	2022-09-01	2022	Not yet recruiting	34	Legend Biotech	Nanjing Legend Biotech Co.	Industry	China	NA	NA	NA	NA	NA	NA	NA	https://clinicaltrials.gov/study/NCT05498545
NCT05950334	FT522	CD19	B-Cell Lymphoma, unspecified;B-Cell Leukemia, unspecified	B-Lymphoma;B-ALL	Liquid tumor	iPSC	Allogeneic	Phase 1	2023-09-01	2023	Recruiting	166	Fate Therapeutics	NA	Industry	US	NA	NA	Novel high-affinity, non-cleavable CD16 Fc receptor that enables tumor targeting and enhanced antibody-dependent cell cytotoxicity in combination with a therapeutic mAb; and (3) IL-15/IL-15 receptor fusion promoting cytokine-autonomous persistence. CD38 KO, Novel alloimmune defense receptor (ADR) that targets the cell surface receptor 4-1BB (CD137)	The Company is conducting Phase 1 study start-up activities at multiple sites, and plans to initiate patient enrollment with a three-dose treatment schedule at 300 million cells per dose	CD20 mAb	Cyclophosphamide, Fludarabine, Bendamustine	Drug: Cyclophosphamide Cyclophosphamide will be administered as an IV infusion at a dose of 500 mg/m^2 on Day -5, Day -4, and Day -3 of the treatment cycle. Drug: Fludarabine Fludarabine will be administered as an IV infusion at a dose of 30 mg/m^2 on Day -5, Day -4, and Day -3 of the treatment cycle. Drug: Bendamustine Bendamustine will be administered as an IV infusion at a dose of 90 mg/m^2 on…	https://clinicaltrials.gov/study/NCT05950334
NCT05678205	AB-201	HER2	Breast Cancer;Gastric Cancer;Gastroesophageal Junction Adenocarcinoma	Breast Cancer;Gastric Cancer;GEJ Cancer	Soild tumor	Undisclosed	Undisclosed	Phase 1/2	2023-01-01	2023	Not yet recruiting	133	Artiva Biotherapeutics	NA	Industry	US	CD3z, CD28, OX40L	Lentiviral	NA	Subjects will receive up to 3 doses of AB-201	NA	Cyclophosphamide, Fludarabine	NA	https://clinicaltrials.gov/study/NCT05678205
NCT05934097	FT596	CD19	Diffuse Large B-Cell Lymphoma;Indolent Lymphoma;Follicular Lymphoma;Mantle Cell Lymphoma;Marginal Zone Lymphoma	DLBCL;FL;MCL;MZL	Liquid tumor	iPSC	Allogeneic	Phase 1	2022-12-01	2022	W/T/S	0	Fate Therapeutics	NA	Industry	US	NA	NA	novel high-affinity, non-cleavable CD16 Fc receptor that enables tumor targeting and enhanced antibody-dependent cell cytotoxicity in combination with a therapeutic mAb; and (3) IL-15/IL-15 receptor fusion promoting cytokine-autonomous persistence.	NA	R-CHOP	Chemotherapy is part of R-CHOP	NA	https://clinicaltrials.gov/study/NCT05934097
NCT05395052	FT536	MICA/B	Non-Small Cell Lung Cancer;Colorectal Cancer;Breast Cancer;Ovarian Cancer;Pancreatic Cancer;Head and Neck Squamous Cell Carcinoma;Gastroesophageal Junction Adenocarcinoma	Lung Cancer;Colorectal Cancer;Breast Cancer;Ovarian Cancer;Pancreatic Cancer;HNSCC;GEJ Cancer	Soild tumor	iPSC	Allogeneic	Phase 1	2022-05-31	2022	W/T/S	5	Fate Therapeutics	NA	Industry	US	NA	NA	novel high-affinity 158V, non-cleavable CD16 (hnCD16) Fc receptor, which has been modified to prevent its down-regulation and to enhance its binding to tumor-targeting antibodies; an IL-15 receptor fusion (IL-15RF) that augments NK cell activity; and the deletion of the CD38 gene (CD38KO), which promotes persistence and function in high oxidative stress environments such as the suppressive tumor …	NA	IL2, PD-L1 inhibitor, PD-1 inhibitor, HER2 mAb, EGFR mAb, EGFR/MET bsAb,	Cyclophosphamide, Fludarabine	NA	https://clinicaltrials.gov/study/NCT05395052
NCT04245722	FT596	CD19	B-Cell Lymphoma, unspecified;Chronic Lymphocytic Leukemia	B-Lymphoma;CLL	Liquid tumor	iPSC	Allogeneic	Phase 1	2020-03-19	2020	W/T/S	98	Fate Therapeutics	NA	Industry	US	NA	NA	novel high-affinity, non-cleavable CD16 Fc receptor that enables tumor targeting and enhanced antibody-dependent cell cytotoxicity in combination with a therapeutic mAb; and (3) IL-15/IL-15 receptor fusion promoting cytokine-autonomous persistence.	NA	CD20 mAb	Cyclophosphamide, Fludarabine, Bendamustine	NA	https://clinicaltrials.gov/study/NCT04245722
NCT05528341	NA	NKG2DL	Solid Tumors, unspecified	Solid Tumors	Soild tumor	NK-92	Allogeneic	Phase 1	2023-01-26	2023	Recruiting	20	Xinxiang medical university	NA	Academic	China	NA	NA	NA	The starting dose of NKG2D-CAR-NK92 cells will be 0.5×10^6-2×10^6/kg, twice a week. The first evaluation of the efficacy after 3 weeks of treatment.	NA	NA	NA	https://clinicaltrials.gov/study/NCT05528341
NCT03656705	NA	PD-L1	Non-Small Cell Lung Cancer	Lung Cancer	Soild tumor	NK-92	Allogeneic	Phase 1	2018-09-29	2018	Completed	2	Xinxiang medical university	NA	Academic	China	NA	NA	NA	The starting dose of CCCR-NK92 cells will be 1×10e7-1×10e8,twice a week.	NA	NA	NA	https://clinicaltrials.gov/study/NCT03656705
NCT03383978	HER2 t-haNK	HER2	Glioblastoma	Glioblastoma	Soild tumor	NK-92	Allogeneic	Phase 1	2017-12-01	2017	Active, not recruiting	42	Johann Wolfgang Goethe University Hospital	DRK Blutspendedienst Baden-WÃ¼rttemberg-Hessen gGmbH|Georg-Speyer-Haus|LOEWE Center Frankfurt Cancer Institute|German Cancer Research Center	Academic	Other	CD28 and CD3ζ	NA	NA	Intracranial application of NK-92/5.28.z, 1x10E7-1x10E8	PD-1 inhibitor	NA	NA	https://clinicaltrials.gov/study/NCT03383978
NCT03824951	NA	CD19	B-Cell Lymphoma, unspecified	B-Lymphoma	Liquid tumor	iPSC	Allogeneic	Early Phase 1	2019-02-01	2019	Unknown	10	Allife Medical Science and Technology Co., Ltd.	Peking University Cancer Hospital & Institute	Industry	China	NA	NA	NA	NA	NA	NA	NA	https://clinicaltrials.gov/study/NCT03824951
NCT05110742	NA	CD5	T-Cell Leukemia, unspecified;T-Cell Lymphoma, unspecified;Mantle Cell Lymphoma;Chronic Lymphocytic Leukemia	T-ALL;T-Lymphoma;MCL;CLL	Liquid tumor	Cord Blood	Allogeneic	Phase 1/2	2023-11-30	2023	Recruiting	48	M.D. Anderson Cancer Center	NA	Academic	US	NA	Transduced	IL15-Transduced	CAR.5/IL15-transduced CB-NK cells Dose level 1, 1e7 cryopreserved cells flat dose Dose level 2, 1e8 cryopreserved cells flat dose Dose level 3, 1e9 cryopreserved cells flat dose Dose level 4, 1e10 cryopreserved cells flat dose	NA	Cyclophosphamide, Fludarabine	NA	https://clinicaltrials.gov/study/NCT05110742
NCT05020015	TAK-007	CD19	Non-Hodgkin's Lymphoma, unspecified	B-Lymphoma	Liquid tumor	Cord Blood	Allogeneic	Phase 2	2021-11-22	2021	Active, not recruiting	27	Takeda	NA	Industry	US	NA	NA	NA	Part 1: Dose escalation: TAK-007 - 200×10^6 CD19-CAR+ Viable NK Cells (±30%) Part 1: Dose escalation: TAK-007 - 800×10^6 CD19-CAR+ Viable NK Cells (±25%)	NA	Cyclophosphamide, Fludarabine	NA	https://clinicaltrials.gov/study/NCT05020015
NCT04747093	NA	Undisclosed	Acute Lymphoblastic Leukemia;B-Cell Lymphoma, unspecified	B-Lymphoma	Liquid tumor	Undisclosed	Undisclosed	Phase 1/2	2021-01-29	2021	Unknown	12	Nanfang Hospital, Southern Medical University	NA	Academic	China	NA	NA	NA	NA	NA	NA	NA	https://clinicaltrials.gov/study/NCT04747093
NCT05137275	NA	5T4	Solid Tumors, unspecified	Solid Tumors	Soild tumor	Undisclosed	Allogeneic	Early Phase 1	2021-11-24	2021	Recruiting	56	Shanghai East Hospital	Imbioray (Hangzhou) Biomedicine Co., Ltd.	Industry	China	NA	NA	NA	The dose is respectively 3.0×10^9 live cells, 6.0×10^9 live cells and 9.0×10^9 live cells (if the safety of dose group with 9.0×10^9 live cells is still good, the Safety Monitoring Committee (SMC) will co-decide whether to continue the dose escalation and the specific dose based on the obtained data on safety, efficacy, and PK). The 3.0×10^9 live cell dose group is given on days 1 and 3 of each c…	NA	NA	NA	https://clinicaltrials.gov/study/NCT05137275
NCT05703854	NA	CD70	Renal Cell Carcinoma;Mesothelioma;Osteosarcoma	Renal Cancer;Mesothelioma;Osteosarcoma	Soild tumor	Cord Blood	Allogeneic	Phase 1/2	2023-03-29	2023	Recruiting	50	M.D. Anderson Cancer Center	NA	Academic	US	NA	Transduced	IL15-transduced	NA	NA	Cyclophosphamide, Fludarabine	NA	https://clinicaltrials.gov/study/NCT05703854
NCT00995137	NA	CD19	Acute Lymphoblastic Leukemia	B-ALL	Liquid tumor	Peripheral Blood	Undisclosed	Phase 1	2009-10-01	2009	Completed	14	St. Jude Children's Research Hospital	National Cancer Institute (NCI)|Assisi Foundation	Academic	US	41BB and CD3ζ	NA	NA	NA	NA	NA	NA	https://clinicaltrials.gov/study/NCT00995137
NCT01974479	NA	CD19	Acute Lymphoblastic Leukemia	B-ALL	Liquid tumor	Peripheral Blood	Undisclosed	Phase 1	2013-09-01	2013	W/T/S	20	National University Health System, Singapore	NA	Academic	Other	41BB and CD3ζ	NA	NA	of 0.5 - 5 x 10^7 CD56+ cells/kg, and up to 1 x 10^8 CD56+ cells/Kg	IL2	Cyclophosphamide, Fludarabine	The patient will receive cyclophosphamide 60mg/kg on day - 7 , and Fludarabine 25 mg/m2/day will be given on day -6 to day -2 prior to the NK cell infusion.	https://clinicaltrials.gov/study/NCT01974479
NCT06045091	NA	BCMA	Multiple Myeloma;Plasma Cell Leukemia	Multiple Myeloma;Plasma Cell Leukemia	Liquid tumor	Undisclosed	Allogeneic	Early Phase 1	2023-09-21	2023	Recruiting	18	Hrain Biotechnology Co., Ltd.	Shanghai Changzheng Hospital	Industry	China	NA	NA	NA	Two doses on Day 0 and Day 7. 1.5×10^8 CAR+NK cells/dose, 3.0×10^8 CAR+NK cells/dose or 6.0×10^8 CAR+NK cells/dose	NA	NA	NA	https://clinicaltrials.gov/study/NCT06045091
NCT06027853	NA	CLL1	Acute Myeloid Leukemia	AML	Liquid tumor	iPSC	Allogeneic	Phase 1	2023-09-07	2023	Recruiting	24	Zhejiang University	Hangzhou Qihangene Biotech Co.,Ltd.	Academic	China	NA	NA	NA	NA	NA	Cyclophosphamide, Fludarabine, Etoposide	NA	https://clinicaltrials.gov/study/NCT06027853
jRCT2033200431	iCAR-ILC-N101	GPC3	Ovarian Cancer	Ovarian Cancer	Soild tumor	iPSC	Allogeneic	Phase 1	2021-03-18	2021	Recruiting	18	National Cancer Center Hospital East	NA	Academic	Other	NA	NA	NA	As iCAR-ILC-N101, 1 x 10^6 cells/kg is administered once a week, up to 4 times percutaneously repeatedly. Depend on the DLT, the minimum dose is 0.5 x 10^6 cells/kg/once, 4 times in 22 days, and the maximum dose is 3 x 10^6 cells/kg/once, 4 times in 22 days.	NA	NA	NA	https://trialsearch.who.int/Trial2.aspx?TrialID=JPRN-jRCT2033200431
NCT06061809	PD-L1 t-haNK	PD-L1	Glioblastoma	Glioblastoma	Soild tumor	NK-92	Allogeneic	Phase 2	2023-09-28	2023	Recruiting	20	ImmunityBio, Inc.	NA	Industry	US	NA	NA	Endoplasmic reticulum-retained IL 2, high affinity CD16a	NA	Bevacizumab	NA	NA	https://clinicaltrials.gov/study/NCT06061809
ChiCTR2300076016	NA	NKG2DL	Acute Myeloid Leukemia	AML	Liquid tumor	Peripheral Blood	Undisclosed	Phase 1	2023-09-21	2023	Recruiting	18	Tongji Hospital, Tongji Medical College, Huazhong University of Science and Technology	NA	Academic	China	NA	NA	NA	NA	NA	NA	NA	https://www.chictr.org.cn/showprojEN.html?proj=205997&u_atoken=b2111521-6bb0-41d6-89cb-5e807b665b68&u_asession=01oeDlwgEYCggXDGQa4eov2I1fMhJVbdMU0og0Aua0ks3ywhtxal_fCsrWYcH8BeYT1MCxOf0H_WQeESv6XT2vA9sq8AL43dpOnCClYrgFm6o&u_asig=05atklbMTwZVYERrQnXuWL4tZ5jwEsZgt-lzy7t5fgseKlp-NDH31j24Ac41fCZtvyCE7koDdNSlnkplUSeB8i189mG_ekXf3kJCSgbyKevNQxsmbFmt-062fq7E1EH7PThS5GjqjTM3yvar3KUJF8KpJWnZKUuKWg_s0vEs4g-…
NCT06066424	NA	TROP2	NSCLC;Breast Cancer	Lung Cancer;Breast Cancer	Soild tumor	Cord Blood	Allogeneic	Phase 1	2023-10-04	2023	Recruiting	54	M.D. Anderson Cancer Center	Bellicum Pharmaceuticals	Industry	US	NA	NA	IL15-Transduced	NA	NA	Cyclophosphamide, Fludarabine	NA	https://clinicaltrials.gov/study/NCT06066424
NCT06161545	PD-L1 t-haNK	PD-L1	HNSCC	HNSCC	Soild tumor	NK-92	Allogeneic	Phase 2	2023-12-07	2023	Not yet recruiting	40	National Cancer Institute (NCI)	ImmunityBio, Inc.	Industry	US	NA	NA	Endoplasmic reticulum-retained IL 2, high affinity CD16a	NA	NA	NA	NA	https://clinicaltrials.gov/study/NCT06161545
NCT06201247	JD123	CD123	Acute Myeloid Leukemia	AML	Liquid tumor	Undisclosed	Allogeneic	Early Phase 1	2023-12-30	2023	Recruiting	12	Peking University People's Hospital	Beijing JD Biotech Co. LTD.	Industry	China	NA	NA	NA	5×10^8 cells, 1.5×10^8 cells, 3.0×10^9 cells	NA	Cyclophosphamide, Fludarabine	NA	https://clinicaltrials.gov/study/NCT06201247
NCT06206902	F01	CD19	B-Cell Lymphoma, unspecified	B-Lymphoma	Liquid tumor	Undisclosed	Undisclosed	Phase 1	2024-01-04	2024	Recruiting	55	Shanghai Simnova Biotechnology Co.,Ltd.	Wuhan Union Hospital, China	Industry	China	NA	NA	NA	0.5-3×10^9	NA	Cyclophosphamide, Fludarabine	Fludarabine: 30 mg/m^2 (D-5~D-3) Drug: Cyclophosphamide: 300 mg/ m^2 (D-5~D-3)	https://clinicaltrials.gov/study/NCT06206902
NCT06208280	F01	CD19	Systemic Lupus Erythematosus (SLE)	SLE	Autoimmune	Undisclosed	Undisclosed	Phase 1	2024-01-04	2024	Recruiting	55	RenJi Hospital	Shanghai Simnova Biotechnology Co.,Ltd.	Industry	China	NA	NA	NA	0.5-3×10^9	NA	Cyclophosphamide, Fludarabine	Fludarabine: 25-30 mg/m^2 (D-5~D-3) Drug: Cyclophosphamide: 250-300 mg/ m^2 (D-5~D-3)	https://clinicaltrials.gov/study/NCT06208280
NCT06255028	CNTY-101	CD19	Systemic Lupus Erythematosus (SLE);Lupus nephresis	SLE;Lupus nephresis	Autoimmune	iPSC	Allogeneic	Phase 1	2024-08-01	2024	Recruiting	30	Century Therapeutics, Inc.	NA	Industry	US	NA	NA	CNTY-101 is an allogeneic cellular immunotherapy product consisting of ex-vivo genetically-engineered NK cells expressing as transgenes: an anti-CD19 CAR, human leukocyte antigen (HLA) E, secretable interleukin 15 (IL-15), and a short epidermal growth factor receptor (sEGFR) variant containing the cetuximab binding epitope as the safety switch. Expression of HLA Class I and II has been disrupted …	NA	IL2	NA	NA	https://clinicaltrials.gov/study/NCT06255028
NCT06242249	NA	BCMA	Multiple Myeloma	Multiple Myeloma	Liquid tumor	Undisclosed	Undisclosed	Phase 1	2024-08-30	2024	Not yet recruiting	10	Shahid Beheshti University of Medical Sciences	NA	Academic	China	NA	NA	NA	1×10^7 cells, 5×10^7 cells, 1.0×10^8 cells	NA	Cyclophosphamide, Fludarabine	NA	https://clinicaltrials.gov/study/NCT06242249
NCT06307054	NA	CLL1	Acute Myeloid Leukemia	AML	Liquid tumor	Peripheral Blood	Undisclosed	Phase 1	2024-03-12	2024	Recruiting	26	Shanghai General Hospital, Shanghai Jiao Tong University School of Medicine	NA	Academic	China	NA	NA	NA	5×10^6 CAR-NK cells/kg,1×10^7CAR-NK cells/kg,2×10^7CAR-NK cells/kg,4×10^7CAR-NK cells/kg	NA	NA	NA	https://clinicaltrials.gov/study/NCT06307054
NCT06239220	PD-L1 t-haNK	PD-L1	HNSCC	HNSCC	Soild tumor	NK-92	Allogeneic	Phase 2	2024-02-16	2024	Recruiting	25	ImmunityBio, Inc.	NA	Industry	US	NA	NA	Endoplasmic reticulum-retained IL 2, high affinity CD16a	NA	IL-15 agonist, Cetuximab	NA	NA	https://clinicaltrials.gov/study/NCT06239220
NCT06325748	SENTI-202	CD33/FLT3	Acute Myeloid Leukemia;Myelodysplastic Syndromes	AML;MDS	Liquid tumor	Peripheral Blood	Undisclosed	Phase 1	2024-06-01	2024	Recruiting	21	Senti Biosciences	NA	Industry	US	NA	NA	NOT logic gate, secreted IL-15	NA	NA	Fludarabine, Cytarabine	NA	https://clinicaltrials.gov/study/NCT06325748
NCT06334991	CD19 t-haNK	CD19	Non-Hodgkin's Lymphoma, unspecified	B-Lymphoma	Liquid tumor	NK-92	Allogeneic	Phase 1	2024-05-01	2024	Not yet recruiting	10	ImmunityBio, Inc.	NA	Industry	US	NA	NA	Endoplasmic reticulum-retained IL 2, high affinity CD16a	NA	IL15 agonist, CD20 mAb	Cyclophosphamide, Fludarabine	NA	https://clinicaltrials.gov/study/NCT06334991
NCT06337474	KN5501	CD19	Primary Immune Thrombocytopenia	ITP	Autoimmune	Undisclosed	Allogeneic	Early Phase 1	2024-03-30	2024	Not yet recruiting	9	Changzhou No.2 People's Hospital	Rui Therapeutics Co., Ltd	Industry	China	NA	NA	NA	9×10^9 cells, 13.5x10^9	NA	Cyclophosphamide, Fludarabine	Patients will receive Fludarabine (25 mg/m2 per day) and Cyclophosphamide (300mg/m2 per day) on day -5, -4, and -3. Doses of 3×10^8, 6×10^8, 1.2×10^9 anti-CD19 CAR NK cells (KN5501) will infused in each group using the "3 + 3" dose-escalation strategy.	https://clinicaltrials.gov/study/NCT06337474
NCT06358430	NA	TROP2	Colorectal Cancer	Colorectal Cancer	Soild tumor	Cord Blood	Allogeneic	Phase 1	2024-04-10	2024	Not yet recruiting	42	M.D. Anderson Cancer Center	NA	Academic	US	NA	NA	IL15-transduced	NA	Cetuximab	Cyclophosphamide, Fludarabine	NA	https://clinicaltrials.gov/study/NCT05922930
NCT06367673	NA	CD33,CLL1	Acute Myeloid Leukemia	AML	Liquid tumor	iPSC	Allogeneic	Phase 1	2024-04-16	2024	Recruiting	24	Zhejiang University	Hangzhou Qihanjiyin Biotech	Industry	China	NA	NA	NA	NA	NA	NA	NA	https://clinicaltrials.gov/study/NCT06367673
NCT06379451	NA	NKG2DL	Multiple Myeloma	Multiple Myeloma	Liquid tumor	Undisclosed	Undisclosed	Early Phase 1	2024-04-22	2024	Not yet recruiting	9	Changzhou No.2 People's Hospital	NA	Academic	China	NA	NA	NA	NA	NA	NA	NA	https://clinicaltrials.gov/study/NCT06379451
NCT06377228	TAK-007	CD19	Lupus nephresis	Lupus nephresis	Autoimmune	Cord Blood	Allogeneic	Phase 1	2024-04-17	2024	Not yet recruiting	20	Takeda	NA	Industry	US	NA	NA	NA	800x10^6 cells	NA	Cyclophosphamide, Fludarabine	NA	https://clinicaltrials.gov/study/NCT06377228
NCT06421701	NA	CD19	Systemic Lupus Erythematosus	SLE	Autoimmune	Undisclosed	Undisclosed	Phase 1	2024-05-17	2024	Recruiting	10	Second Affiliated Hospital, School of Medicine, Zhejiang University	NA	Academic	China	NA	NA	NA	Doses of 2×10^6/kg, 3×10^6/kg, 4×10^6/kg anti-CD19 CAR-NK cells will be infused in each group on Day 0, 7, and 14 using the "3 + 3" dose-escalation strategy.	NA	Cyclophosphamide, Fludarabine	Patients will receive Fludarabine (25 mg/m2 per day) and Cyclophosphamide (500mg/m2 per day) on day -5, -4, and -3.	https://clinicaltrials.gov/study/NCT06421701
NCT06454890	NA	TROP2	Non-Small Cell Lung Cancer	Lung Cancer	Soild tumor	Undisclosed	Undisclosed	Phase 1/2	2024-06-06	2024	Not yet recruiting	50	Henan Cancer Hospital	NA	Academic	China	NA	NA	NA	NA	NA	NA	NA	https://clinicaltrials.gov/study/NCT06454890
NCT06464679	NA	CD19	Autoimmune diseases, unspecified	Autoimmune	Autoimmune	Undisclosed	Undisclosed	Phase 1	2024-06-27	2024	Recruiting	72	Changhai Hospital	Rui Therapeutics Co., Ltd	Industry	China	NA	NA	NA	NA	NA	Cyclophosphamide, Fludarabine	Patients will receive Fludarabine (25 mg/m2 per day) and Cyclophosphamide (300mg/m2 per day) on day -5, -4, and -3. Multiple doses of CD19 CAR NK cells will infused using the dose-escalation strategy.	https://clinicaltrials.gov/study/NCT06464679
NCT06464861	NA	CD19	Diffuse Large B-Cell Lymphoma;Mantle Cell Lymphoma;Primary Mediastinal B-cell Lymphoma	DLBCL;MCL;PMBCL	Liquid tumor	Cord Blood	Allogeneic	Phase 1	2024-06-10	2024	Not yet recruiting	52	Second Affiliated Hospital, School of Medicine, Zhejiang University	NA	Academic	China	NA	NA	NA	Day0, dose of 2 x 10^6 / kg). Phase II: 7x19 CAR-T cells preparation and infusion (Day7, dose 2×10^6/kg).	NA	NA	NA	https://clinicaltrials.gov/study/NCT06464861
NCT06464965	NA	Claudin18.2	Pancreatic Cancer;Gastric Cancer	Pancreatic Cancer;Gastric Cancer	Soild tumor	Cord Blood	Allogeneic	Phase 1	2024-07-19	2024	Recruiting	30	Zhejiang Provincial People's Hospital	Hangzhou RongGu Biotechnology Limited Company	Industry	China	NA	NA	NA	Set 3 dose groups: dose group 1(2 × 10^6/kg/time, cell infusion on days 0,7 and 14, respectively, 3 times in total), dose group 2(4 × 10^6/kg/time, cell infusion on days 0,7 and 14, respectively, 3 times in total), dose group 3(8 × 10^6/kg/time, cell infusions were performed on days 0,7 and 14, respectively, for a total of 3 times). Each dose will enroll 3-6 subjects, each subject will be observe…	NA	NA	NA	https://clinicaltrials.gov/study/NCT06464965
NCT06469190	KN5501	CD19	Relapsed/​Refractory Immune Nephropathy	Immune Nephropathy	Autoimmune	Undisclosed	Allogeneic	Early Phase 1	2024-06-21	2024	Recruiting	36	Changhai Hospital	Rui Therapeutics Co., Ltd	Industry	China	NA	NA	NA	NA	NA	Cyclophosphamide, Fludarabine	Patients will receive Fludarabine (30 mg/m2 per day) and Cyclophosphamide (300mg/m2 per day) on day -5, -4, and -3.	https://clinicaltrials.gov/study/NCT06469190
NCT06318533	KN5501	CD19	Autoimmune diseases, unspecified	Autoimmune	Autoimmune	Undisclosed	Allogeneic	Early Phase 1	2024-03-13	2024	Recruiting	15	Affiliated Hospital of Jiangsu University	Rui Therapeutics Co., Ltd	Industry	China	NA	NA	NA	NA	NA	Cyclophosphamide, Fludarabine	Patients will receive Fludarabine (30mg/m2 per day) and Cyclophosphamide (300mg/m2 per day) on day -5, -4, and -3, followed by Anti-CD19 CAR NK cells infusion.	https://clinicaltrials.gov/study/NCT06318533
NCT06478459	NA	NKG2DL	Pancreatic Cancer	Pancreatic Cancer	Soild tumor	Undisclosed	Undisclosed	Early Phase 1	2024-06-30	2024	Not yet recruiting	20	Zhejiang University	NA	Academic	China	NA	NA	NA	NA	NA	NA	NA	https://clinicaltrials.gov/study/NCT06478459
NCT06503497	NA	NKG2DL	Pancreatic Cancer	Pancreatic Cancer	Soild tumor	Undisclosed	Undisclosed	Early Phase 1	2024-07-31	2024	Not yet recruiting	30	Zhejiang University	NA	Academic	China	NA	NA	NA	NA	NA	NA	NA	https://clinicaltrials.gov/study/NCT06503497
NCT06518668	NKX019	CD19	Systemic Lupus Erythematosus	SLE	Autoimmune	Peripheral Blood	Allogeneic	Phase 1	2024-07-01	2024	Recruiting	6	Nkarta Inc.	NA	Industry	US	CD3z, OX40	NA	mbIL15	NKX019 will be administered at a dose of 1 × 10^9 CAR NK cells (dose normalized for weight for subjects ≤ 50 kg) administered IV.	NA	Cyclophosphamide	NA	https://clinicaltrials.gov/study/NCT06518668
NCT06539338	INT2104	CD20	B-Cell Lymphoma, unspecified	B-Lymphoma	Liquid tumor	Peripheral Blood	In vivo	Phase 1	2024-10-01	2024	Recruiting	30	Interius BioTherapeutics Inc.	NA	Industry	US	NA	Lentiviral	NA	NA	NA	NA	NA	https://clinicaltrials.gov/study/NCT06539338
NCT06557265	NKX019	CD19	Lupus nephresis	Lupus nephresis	Autoimmune	Peripheral Blood	Allogeneic	Phase 1	2024-06-13	2024	Recruiting	21	Nkarta Inc.	NA	Industry	US	CD3z, OX40	NA	mbIL15	NA	NA	Cyclophosphamide	NA	https://clinicaltrials.gov/study/NCT06557265
NCT06572956	NA	Undisclosed	Solid Tumors, unspecified	Solid Tumors	Soild tumor	Undisclosed	Undisclosed	Early Phase 1	2024-03-21	2024	Active, not recruiting	10	The Second Hospital of Shandong University	NA	Academic	China	NA	NA	NA	NA	NA	NA	NA	https://clinicaltrials.gov/study/NCT06572956
NCT06594211	ACT-001	BCMA/GPRC5D	Multiple Myeloma	Multiple Myeloma	Liquid tumor	Undisclosed	Allogeneic	Undisclosed	2024-09-10	2024	Not yet recruiting	18	RenJi Hospital	Acellytron Therapeutics	Industry	China	NA	NA	NA	Subjects were distributed into three dosage groups, each receiving a single dose of CAR-NK cells at levels of 1×10^8, 3×10^8, and 9×10^8 cells, respectively.	NA	NA	NA	https://clinicaltrials.gov/study/NCT06594211
NCT06596057	NA	Undisclosed	B-Cell Lymphoma, unspecified;Acute Lymphoblastic Leukemia	B-Lymphoma;B-ALL	Liquid tumor	Undisclosed	Undisclosed	Early Phase 1	2024-02-10	2024	Active, not recruiting	10	The Second Hospital of Shandong University	NA	Industry	China	NA	NA	NA	and the total number of cells transfused is about 1-2x10^6 /kg. Single intravenous infusion	NA	NA	NA	https://clinicaltrials.gov/study/NCT06596057
NCT06613490	KN5501	CD19	Antisynthetase Antibody Syndrome;Rheumatoid Arthritis	AAS;RA	Autoimmune	Undisclosed	Allogeneic	Early Phase 1	2024-10-20	2024	Not yet recruiting	24	The First Affiliated Hospital with Nanjing Medical University	Rui Therapeutics Co., Ltd	Industry	China	NA	NA	NA	NA	NA	Cyclophosphamide, Fludarabine	NA	https://clinicaltrials.gov/study/NCT06613490
NCT06614270	NA	CD19	Autoimmune diseases, unspecified	Autoimmune	Autoimmune	Undisclosed	Undisclosed	Undisclosed	2024-11-01	2024	Not yet recruiting	15	Second Affiliated Hospital, School of Medicine, Zhejiang University	NA	Industry	China	NA	NA	NA	Doses of 2×10^6/kg, 3×10^6/kg, 4×10^6/kg anti-CD19 CAR-NK cells will be infused in each group on Day 0, 7, and 14	NA	Cyclophosphamide, Fludarabine	Patients will receive Fludarabine (25 mg/m2 per day) and Cyclophosphamide (500mg/m2 per day) on day -5, -4, and -3.	https://clinicaltrials.gov/study/NCT06614270
NCT06631040	NA	CD19	Acute Lymphoblastic Leukemia	B-ALL	Liquid tumor	Undisclosed	Undisclosed	Phase 1/2	2024-12-19	2024	Not yet recruiting	10	Shahid Beheshti University of Medical Sciences	NA	Academic	Other	NA	NA	NA	Dose Level 1: 1×10^7/Kg • Dose Level 2: 5×10^7/Kg • Dose Level 3: 1×10^8/Kg	NA	Cyclophosphamide, Fludarabine	NA	https://clinicaltrials.gov/study/NCT06631040
NCT06652243	SN301A	GPC3	Hepatocellular Carcinoma	Liver Cancer	Soild tumor	Undisclosed	Undisclosed	Undisclosed	2024-11-30	2024	Not yet recruiting	12	Shanghai General Hospital, Shanghai Jiao Tong University School of Medicine	Senti Biosciences, Celest Therapeutics	Industry	China	NA	NA	NA	Dose level 1 (Initial safe dose): 0.5e9 CAR+ NK cells, Dose level 2 (Target effective dose): 1e9 CAR+ NK cells, Dose level 3（Maximum dose）: 2e9 CAR+ NK cells Which are administered once on Days 0, 7, and 14 of each 28 day cycle.	crIL-15	Cyclophosphamide, Fludarabine	NA	https://clinicaltrials.gov/study/NCT05845502
On hold:
NCT04796688
NCT05248048
